# Supplementary material for: Inhibition of TRIF-Dependent Inflammation Decelerates Afterload-Induced Myocardial Remodeling
Source: Biomedicines. 2022 Oct 19;10(10):2636. doi: 10.3390/biomedicines10102636 (PMC9599817; doi:10.3390/biomedicines10102636)
Supplement: Supplementary file 1 [file biomedicines-10-02636-s001.zip]

Archive with 1 entries (1 files):
- biomedicines-1893725-supplementary.pdf
